# Supplementary material for: Functional Restoration of BRCA1 Nonsense Mutations by Aminoglycoside-Induced Readthrough
Source: Front Pharmacol. 2022 Jun 28;13:935995. doi: 10.3389/fphar.2022.935995 (PMC9273842; doi:10.3389/fphar.2022.935995)
Supplement: Supplementary file 1 [file Table1.XLSX]

## Sheet: Planilha1
Supplementary table 1 - Mutagenesis primers list
Primer name	Variant	Sense	Sequence (5'-3')
UX13*	Variants generated by OE	Fw	CGGAATTCCAGAGGGATACCATGCAA
24EndT*	Variants generated by OE	Rv	GCGGATCCTCAGTAGTGGCTGTGGGGGAT
S1457X*	S1457X	Fw	GCAGTATTAACTTGACAGAAAAGT
S1457X*	S1457X	Rv	CTACTTTTCTGTCAAGTTAATAC
S1457	S1457R/S1457W	Rv	AGTTAATACTGCTTTTTCTGATGTGCTTTG
S1457R	S1457R	Fw	CAGAAAAAGCAGTATTAACTCGACAGAAAAGTA
S1457W	S1457W	Fw	CAGAAAAAGCAGTATTAACTTGGCAGAAAAGTA
Y1463	Y1463 position variants	Rv	TTCACTACTTTTCTGTGAAGTTAATACTGC
Y1463X	Y1463X	Fw	TCACAGAAAAGTAGTGAATAACCTATAAGCC
Y1463Q	Y1463Q	Fw	CTTCACAGAAAAGTAGTGAACAACCTATAAGCC
W1508	W1508 position variants	Rv	CCTATCATCTAATGATGGGCATTTAGAAGG
W1508X	W1508X	Fw	CCATCATTAGATGATAGGTGATACATGCACA
W1508R	W1508R	Fw	CCATCATTAGATGATAGGCGATACATGCACA
Q1518	Q1518 position variants	Rv	AAGACTCCCAGAGCAACTGTGCATGTACCA
Q1518X	Q1518X	Fw	ACAGTTGCTCTGGGAGTCTTTAGAATAGAAACTAC
Q1518Y	Q1518Y	Fw	ACAGTTGCTCTGGGAGTCTTTACAATAGAAACTAC
E1535	E1535 position variants	Rv	CACATCAACAACCTTAATGAGCTCCTCTTG
E1535X	E1535X	Fw	TCATTAAGGTTGTTGATGTGTAGGAGCAACA
E1535Q	E1535Q	Fw	TCATTAAGGTTGTTGATGTGCAGGAGCAACAGC
E1535Y	E1535Y	Fw	TCATTAAGGTTGTTGATGTGTACGAGCAACAGC
G1560	G1560 position variants	Rv	CTCTAGATCTTGCCTTGGCAAGTAAGATGTTTCC
G1560X	G1560X	Fw	TGCCAAGGCAAGATCTAGAGTGAACCCCTTA
G1560R	G1560R	Fw	TGCCAAGGCAAGATCTAGAGCGAACCCCTTACC
G1560W	G1560W	Fw	TGCCAAGGCAAGATCTAGAGTGGACCCCTTACC
K1601	K1601 position variants	Rv	CAATGCAGAGGTTGAAGATGGTATGTTGCC
K1601X	K1601X	Fw	CATCTTCAACCTCTGCATTGTAAGTTCCCCA
K1601Q	K1601Q	Fw	CATCTTCAACCTCTGCATTGCAAGTTCCCCAAT
K1601Y	K1601Y	Fw	CATCTTCAACCTCTGCATTGTACGTTCCCCAAT
K1727	K1727 position variants	Rv	TCTTTCTTTAATAGACTGGGTCACCCAGAA
K1727X	K1727X	Fw	CCCAGTCTATTAAAGAAAGATAAATGCTGAATG
K1727Q	K1727Q	Fw	CCCAGTCTATTAAAGAAAGACAAATGCTGAATG
K1727Y	K1727Y	Fw	CCCAGTCTATTAAAGAAAGATACATGCTGAATG
R1737	R1737 position variants	Rv	GACTTCAAAATCATGCTCATTCAGCATTTTTCT
R1737X	R1737X	Fw	ATGAGCATGATTTTGAAGTCTGAGGAGATGT
R1737W	R1737W	Fw	ATGAGCATGATTTTGAAGTCTGGGGAGATGTGG
R1751	R1751 position variants	Rv	CTTTGGACCTTGGTGGTTTCTTCCATTGAC
R1751X	R1751X	Fw	GAAACCACCAAGGTCCAAAGTGAGCAAGAGA
R1751W	R1751W	Fw	GAAACCACCAAGGTCCAAAGTGGGCAAGAGA
Q1785X*	Q1785X	Fw	GGAATGGATGGTATAGCTGTGTGG
Q1785X*	Q1785X	Rv	CCACACAGCTATACCATCCATTCC
Q1785Y	Q1785Y	Fw	ATCAACTGGAATGGATGGTATACCTGTGTGGTG
Q1785Y	Q1785Y	Rv	TACCATCCATTCCAGTTGATCTGTGGGCAT
S1796	S1796 position variants	Rv	AAAGCTCCTTCACCACAGAAGCACCACACA
S1796X	S1796X	Fw	TTCTGTGGTGAAGGAGCTTTAATCATTCACCCTT
S1796Q	S1796Q	Fw	TTCTGTGGTGAAGGAGCTTCAATCATTCACCCTT
S1796Y	S1796Y	Fw	TTCTGTGGTGAAGGAGCTTTACTCATTCACCCTT
E1836X*	E1836X	Fw	GGTGACCCGATAGTGGGTGTTGG
E1836X*	E1836X	Rv	CCAACACCCACTATCGGGTCACC
E1836	E1836Q/E1836Y	Rv	TCGGGTCACCACAGGTGCCTCACACATCTG
E1836Q	E1836Q	Fw	AGGCACCTGTGGTGACCCGACAGTGGGTGTTGG
E1836Y	E1836Y	Fw	AGGCACCTGTGGTGACCCGATACTGGGTGTTGG
*Used for variants generated by site-directed mutagenesis using overlap extension (OE).
